# Supplementary material for: A Systematic Review of Methods to Measure Adherence to Oral Anticancer Medications in African Women With Breast Cancer at Initiation, Implementation, and Discontinuation of Therapy
Source: Int J Breast Cancer. 2026 Feb 27;2026:5293415. doi: 10.1155/ijbc/5293415 (PMC12948728; doi:10.1155/ijbc/5293415)
Supplement: Supplementary file 2 — Supporting Information 2 Quality appraisal. [file IJBC-2026-5293415-s002.xlsx]

## Sheet: STUDIES
Appendix 2. Methodological Quality Appraisal Using MMAT (version 2018)
Author	Year	Study Type (ST)	S1. Are there clear research questions?	S2. Do the collected data allow to address the research questions?	Criteria 1	Criteria 2	Criteria 3	Criteria 4	Criteria 5	Study quality	Comments
Ayeni OA, Chiwambutsa S, Chen WC, Kapungu N, Kanji C, Thelingwani R, et al.	2023	Quantitative non-randomized	Yes	Yes	No	Yes	Yes	Yes	Yes	High	See QNR
Getachew S, Addissie A, Seife E, Wakuma T, Unverzagt S, Jemal A, et al	2022	Quantitative randomized controlled trial	Yes	Yes	Yes	Yes	No	Yes	Yes	High	See QRCT
Sumati P.	2022	Quantitative descriptive	Yes	Yes	Yes	Yes	Yes	Yes	Yes	High	See QD
Reibold CF, Tariku W, Eber-Schulz P, Getachew S, Addisie A, Unverzagt S, et al.	2021	Mixed-Methods	Yes	Yes	Yes	Yes	Yes	No	Yes	High	See MM
Wako Z, Mengistu D, Dinegde NG, Asefa T, Wassie M.	2021	Quantitative non-randomized	Yes	Yes	Yes	Yes	Yes	Yes	Yes	High	See QNR
Degu A, Kebede K	2021	Quantitative non-randomized	Yes	Yes	Yes	No	No	Yes	Yes	Moderate	See QNR
Benn CA, Ramdas Y, Smit T, Shaw V, Rapoport BL	2021	Quantitative descriptive	Yes	Yes	No	Can't tell	No	Yes	Can't tell	Low	See QD
Mohamed KEH, Elamin A	2020	Quantitative non-randomized	Yes	Yes	Can't tell	Yes	Yes	No	Yes	Moderate	See QNR
Du Plessis M, Apffelstaedt JP	2015	Quantitative descriptive	Yes	Yes	No	Can't tell	No	No	Yes	Low	See QD
Zeeneldin AA, Gaber AA, Taha FM	2012	Quantitative non-randomized	Yes	Yes	Can't tell	No	Yes	Yes	Yes	Moderate	See QNR
Oguntola AS, Adeoti ML, Akanbi OO	2011	Quantitative non-randomized	Yes	Yes	Yes	No	Yes	No	Yes	Moderate	See QNR
Adisa AO, Lawal OO, Adesunkanmi AR	2008	Quantitative descriptive	Yes	Yes	No	Yes	No	No	Yes	Low	See QD
Adesunkanmi AR, Lawal OO, Adelusola KA, Durosimi MA	2006	Quantitative non-randomized	Yes	Yes	Yes	No	No	No	No	Low	See QNR

## Sheet: 2.QRCT
MMAT
Authors	Year	Study Type	S1. Are there clear research questions?	S2. Do the collected data allow to address the research questions?	2.1. Is randomization appropriately performed?	2.2. Are the groups comparable at baseline?	2.3. Are there complete outcome data?	2.4. Are outcome assessors blinded to the intervention provided?	2.5 Did the participants adhere to the assigned intervention?	Study quality	Comment
Getachew S, Addissie A, Seife E, Wakuma T, Unverzagt S, Jemal A, et al	2022	Quantitative randomized controlled trial	Yes	Yes	Yes	Yes	No	Yes	Yes	High	Although some key aspects of the study were adequately addressed, the study outcome data was incomplete.

## Sheet: 3.QNR
MMAT
Authors	Year	Study Type	S1. Are there clear research questions?	S2. Do the collected data allow to address the research questions?	3.1. Are the participants representative of the target population?	3.2. Are measurements appropriate regarding both the outcome and intervention (or exposure)?	3.3. Are there complete outcome data?	3.4. Are the confounders accounted for in the design and analysis?	3.5. During the study period, is the intervention administered (or exposure occurred) as intended?	Study quality	Comments
Ayeni OA, Chiwambutsa S, Chen WC, Kapungu N, Kanji C, Thelingwani R, et al.	2023	Quantitative non-randomized	Yes	Yes	No	Yes	Yes	Yes	Yes	High	While some relevant aspects of the study were sufficiently addressed, the participants did not adequately represent the target population of 4097 persons.
Wako Z, Mengistu D, Dinegde NG, Asefa T, Wassie M.	2021	Quantitative non-randomized	Yes	Yes	Yes	Yes	Yes	Yes	Yes	High	The relevant aspects of the study were clearly addressed.
Degu A, Kebede K	2021	Quantitative non-randomized	Yes	Yes	Yes	No	No	Yes	Yes	Moderate	Medication adherence was not clearly defined. Inadequate documentation contributed to incomplete data. However, other aspects of the study were adequately addressed.
Mohamed KEH, Elamin A	2020	Quantitative non-randomized	Yes	Yes	Can't tell	Yes	Yes	No	Yes	Moderate	The target population was not stated, hence, we cannot tell whether the 172 participants reflect the target population.
Zeeneldin AA, Gaber AA, Taha FM	2012	Quantitative non-randomized	Yes	Yes	Can't tell	No	Yes	Yes	Yes	Moderate	We cannot tell whether the study sample of 139 represent the study population which was not reported. Moreover, non-validated measures were used in the study.
Oguntola AS, Adeoti ML, Akanbi OO	2011	Quantitative non-randomized	Yes	Yes	Yes	No	Yes	No	Yes	Moderate	Some key aspects of the study were adequately addressed, however, the measures used were not validated or reliable. Also, confounders were not accounted for in the analysis.
Adesunkanmi AR, Lawal OO, Adelusola KA, Durosimi MA	2006	Quantitative non-randomized	Yes	Yes	Yes	No	No	No	No	Low	The study sample clearly represented the study population. However, some key aspects of the study were not adequately addressed, such as measures were not validated or reliable, outcome data was incomplete, confounders were not accounted for in the design and analysis, and most participants were lost to follow up or stopped treatment.

## Sheet: 4.QD
MMAT
Authors	Year	Study Type	S1. Are there clear research questions?	S2. Do the collected data allow to address the research questions?	4.1. Is the sampling strategy relevant to address the research question?	4.2. Is the sample representative of the target population?	4.3. Are the measurements appropriate?	4.4. Is the risk of nonresponse bias low?	4.5. Is the statistical analysis appropriate to answer the research question?	Study quality	Comments
Sumati P.	2022	Quantitative descriptive	Yes	Yes	Yes	Yes	Yes	Yes	Yes	High	The relevant aspects of the study were sufficiently addressed.
Benn CA, Ramdas Y, Smit T, Shaw V, Rapoport BL	2021	Quantitative descriptive	Yes	Yes	No	Can't tell	No	Yes	Can't tell	Low	The study report did not indicate any incomplete data or loss to follow up. However, the sampling strategy did not sufficiently address the research question, study population was not indicated, adherence was not explicitly defined, measures used were not validated, and analysis methods used were not explicitly indicated.
Du Plessis M, Apffelstaedt JP	2015	Quantitative descriptive	Yes	Yes	No	Can't tell	No	No	Yes	Low	While the statistical analysis was adequate to answer the research question, the non-probability sampling technique used was not appropriate, the study population was not indicated, measures used was not validated, and outcome data was incomplete.
Adisa AO, Lawal OO, Adesunkanmi AR	2008	Quantitative descriptive	Yes	Yes	No	Yes	No	No	Yes	Low	The sample adequately represented the study population, and the statistical analysis method was appropriate for the research question. But, the sampling strategy was not adequately described, measures used were not valid or reliable, and outcome data was incomplete.

## Sheet: 5.MM
MMAT
Authors	Year	Study Type	S1. Are there clear research questions?	S2. Do the collected data allow to address the research questions?	5.1. Is there an adequate rationale for using a mixed methods design to address the research question?	5.2. Are the different components of the study effectively integrated to answer the research question?	5.3. Are the outputs of the integration of qualitative and quantitative components adequately interpreted?	5.4. Are divergences and inconsistencies between quantitative and qualitative results adequately addressed?	5.5. Do the different components of the study adhere to the quality criteria of each tradition of the methods involved?	Study quality	Comment
Reibold CF, Tariku W, Eber-Schulz P, Getachew S, Addisie A, Unverzagt S, et al.	2021	Mixed-Methods	Yes	Yes	Yes	Yes	Yes	No	Yes	High	The differences between the quantitative and qualitative findings of the study were not sufficiently addressed.
